# Supplementary material for: A de novo approach to inferring within-host fitness effects during untreated HIV-1 infection
Source: PLoS Pathog. 2020 Jun 3;16(6):e1008171. doi: 10.1371/journal.ppat.1008171 (PMC7295245; doi:10.1371/journal.ppat.1008171)
Supplement: S1 Table — (XLSX) [file ppat.1008171.s011.xlsx]

## Sheet: p24
Individual	Subtype	Locus	HXB2 residue	Time	Inferred selection	Selection (min)	Selection (max)	Nucleotide (from)	Nucleotide (to)	Nucleotide (population consensus)	Amino Acid (from)	Amino Acid (to)	Amino Acid (population consensus)	Direction of Change	S or NS
p1	D	93	244	512	0.0274617	0.0238035	0.137971	G	A	G	Q	Q	Q	Stay_At	S
p1	D	117	252	265	0.450011	0.0332647	1.58547	T	C	C	S	S	S	Stay_At	S
p1	D	237	292	88	0.0156182	0.0134533	0.0183051	C	T	C	P	P	P	Stay_At	S
p2	D	15	218	121	0.0108662	0.00965475	0.0131122	G	A	G	V	V	V	Stay_At	S
p2	D	17	219	121	0.014377	0.0129108	0.0220867	C	A	A	P	H	H	To	NS
p2	D	150	263	463	0.0233077	0.0203059	0.0337154	A	G	A	K	K	K	Stay_At	S
p2	D	163	268	463	0.0115914	0.00980912	0.161474	C	T	C	L	L	L	Stay_At	S
p2	D	370	337	113	0.295405	0.863307	0.15883	T	C	T	L	L	L	Stay_At	S
p3	D	87	242	108	0.0165561	0.0108123	0.105811	T	C	C	T	T	T	Stay_At	S
p4	D	4	215	165	0.0459339	0.0343693	0.058763	C	T	C	L	L	L	Stay_At	S
p4	D	162	267	204	0.0112603	0.00717937	0.799151	C	T	C	V	V	I	Stay_Away	S
p4	D	165	268	336	0.016481	0.0105766	0.665798	G	A	A	L	L	L	Stay_At	S
p4	D	291	310	216	0.0127067	0.0239176	0.00730512	G	A	A	S	S	S	Stay_At	S
p5	A	4	215	107	0.181236	0.384336	0.122591	G	A	T	V	I	L	Stay_Away	NS
p5	A	285	308	4	0.0117936	0.00930117	0.0175629	A	G	A	Q	Q	Q	Stay_At	S
p6	C	45	228	263	0.153421	0.0205238	2771.96	A	G	G	I	M	M	To	NS
p6	C	86	242	141	0.107311	0.080031	0.146436	A	G	C	N	S	T	Stay_Away	NS
p6	C	116	252	207	6.8506	0.0637238	21.8201	A	G	G	N	S	S	To	NS
p7	D	4	215	359	0.014682	0.00930969	0.0369272	T	C	C	L	L	L	Stay_At	S
p7	D	17	219	102	0.0187301	0.0151589	0.0411472	C	A	A	P	Q	H	Stay_Away	NS
p7	D	28	223	333	0.0215967	0.0170714	0.0307031	A	G	A	I	V	I	Away	NS
p7	D	297	312	1012	0.0230183	0.659217	0.0174708	A	C	T	E	D	D	To	NS
p7	D	304	315	928	0.0760421	0.057268	1.13212	G	A	A	G	N	N	To	NS
p8	D	201	280	130	0.971113	1000	0.0844695	C	T	C	V	V	V	Stay_At	S
p8	D	204	281	130	0.0404165	0.0320822	0.05403	C	T	C	S	S	S	Stay_At	S
p8	D	327	322	126	36.6857	0.573877	9.1519e+306	A	G	G	L	L	L	Stay_At	S
p8	D	369	336	299	0.00355367	0.00293281	1.46174	A	G	A	A	A	A	Stay_At	S
p9	D	127	256	124	0.0359594	0.029801	0.0456398	G	A	A	V	I	I	To	NS
p9	D	297	312	249	0.0358717	0.0277696	0.0437894	T	G	T	D	E	D	Away	NS
p10	D	86	242	443	0.161607	0.0909907	2.15731	A	C	C	N	T	T	To	NS
p10	D	219	286	475	0.940012	1000	0.0142087	A	G	A	R	R	R	Stay_At	S
p10	D	297	312	87	0.0296342	0.0230855	0.225612	T	G	T	D	E	D	Away	NS
p10	D	356	332	429	0.100048	0.0761588	0.462356	C	A	C	T	N	T	Away	NS
p10	D	357	332	749	0.0193095	0.0165644	1.14343	T	C	T	N	N	T	Stay_At	S
p11	A	45	228	795	0.0541551	0.0334795	0.622109	G	A	G	M	I	M	Away	NS
p11	A	75	238	809	0.108817	0.0550153	0.760567	A	T	A	G	G	G	Stay_At	S
p11	A	354	331	769	0.0261959	0.0179004	1.23397	G	A	G	K	K	K	Stay_At	S
p12	D	54	231	738	10.1622	0.0315562	1.33426e+307	T	G	A	P	P	P	Stay_At	S
p12	D	339	326	738	0.0132767	0.580068	0.00642431	G	A	G	A	A	A	Stay_At	S
p12	D	360	333	242	0.0966743	0.0827408	0.301604	C	T	C	I	I	I	Stay_At	S
p12	D	380	340	146	0.0721652	0.0586506	0.661283	G	C	C	G	A	A	To	NS
p13	D	29	223	178	0.179889	0.129447	0.242701	C	T	T	A	V	I	Stay_Away	NS
p13	D	376	339	113	0.147381	0.100913	0.233729	C	A	C	P	T	P	Away	NS
p13	D	383	341	112	0.124945	0.0787081	0.212444	C	T	C	A	V	A	Away	NS
p14	D	29	223	223	0.470057	0.35112	3.41126	A	T	T	N	I	I	To	NS
p14	D	35	225	213	0.334789	0.250703	1.26248	A	T	C	Q	L	P	Stay_Away	NS
p14	D	315	318	468	0.0128815	0.00956608	0.0194646	C	T	T	T	T	T	Stay_At	S
p15	A	3	214	462	0.999948	1000	0.0046946	G	A	G	R	R	R	Stay_At	S
p15	A	4	215	103	0.99993	1000	0.00625545	C	G	T	L	V	L	Away	NS
p15	A	87	242	508	0.00674591	0.005253	0.965387	C	T	C	T	T	T	Stay_At	S
p15	A	177	272	484	0.260431	0.218067	0.445913	A	G	A	K	K	K	Stay_At	S
p15	A	183	274	853	0.0191727	0.00553404	2.32906	A	G	A	V	V	V	Stay_At	S
p15	A	351	330	103	0.0147899	0.012791	0.0226802	T	C	T	C	C	C	Stay_At	S
p15	A	355	332	638	0.248687	0.271091	0.228776	T	G	T	S	A	S	Away	NS
p15	A	375	338	463	0.0192688	0.0172854	0.021755	A	G	A	G	G	G	Stay_At	S
p16	D	92	244	122	0.071986	0.0538833	0.111786	C	A	A	P	Q	Q	To	NS
p16	D	104	248	163	0.034864	0.0255191	0.0434326	G	C	G	G	A	G	Away	NS
p16	D	111	250	255	0.0403344	0.0245437	0.056339	G	A	G	M	I	M	Away	NS
p17	D	18	219	96	0.0225236	0.0201509	0.0279245	G	T	T	Q	H	H	To	NS
p17	D	28	223	42	0.00496027	0.00325997	0.00770601	A	G	A	I	A	I	Away	NS
p17	D	29	223	775	44.2743	0.0663136	2.50272e+307	T	C	T	I	A	I	Away	NS
p17	D	33	224	369	0.0435037	0.0378999	0.0505371	A	C	A	A	A	A	Stay_At	S
p17	D	116	252	415	0.00565598	0.00786997	0.00400625	G	A	G	S	N	S	Away	NS
p18	A	375	338	64	0.00703799	0.00467745	0.00952862	A	G	A	G	G	G	Stay_At	S
p19	D	86	242	146	0.421181	0.157598	1.89391	A	C	C	N	T	T	To	NS
p20	D	289	310	100	0.0366285	0.03225	0.0420657	A	T	T	T	S	S	To	NS
p21	A	297	312	3	0.00579698	0.00457638	0.00702148	T	G	G	D	E	E	To	NS
p22	D	4	215	238	0.100125	0.0714439	0.14002	C	A	C	L	I	L	Away	NS
p23	D	210	283	191	0.307001	0.0512303	6.54624	G	A	G	L	L	L	Stay_At	S
p23	D	379	340	212	0.577197	0.0133075	3.99633e+307	G	A	G	A	T	A	Away	NS
p24	D	15	218	200	0.0118187	0.00841143	0.834161	G	A	G	V	V	V	Stay_At	S
p24	D	28	223	3	0.0050628	0.00365821	0.00659327	G	A	A	V	I	I	To	NS
p24	D	279	306	170	0.00845553	0.00580913	0.5206	T	C	C	A	A	A	Stay_At	S
p25	A	289	310	14	0.0193664	0.0155798	0.0268345	A	T	A	T	S	T	Away	NS
p26	D	305	315	117	0.110193	0.0834633	1.55619	C	A	A	T	N	N	To	NS
p27	D	115	252	390	0.0522484	0.0298069	4.02849	A	G	A	S	G	S	Away	NS
p27	D	116	252	296	0.0467006	0.0234697	0.118695	G	A	G	S	N	S	Away	NS
p27	D	169	270	261	0.55012	1000	0.19368	T	C	T	L	L	L	Stay_At	S
p27	D	189	276	132	0.176903	0.114054	33.6061	G	A	G	M	I	M	Away	NS
p27	D	275	305	120	0.943777	1000	0.435133	G	A	G	R	K	R	Away	NS
p28	D	28	223	158	0.0778542	0.14727	0.0386826	G	A	A	A	T	I	Stay_Away	NS
p28	D	266	302	210	0.0765613	0.0685281	0.0899801	G	A	A	R	K	K	To	NS
p29	D	231	290	68	0.00627062	0.00514382	0.00753407	G	A	G	K	K	K	Stay_At	S
p29	D	315	318	435	0.0242673	0.0187456	0.0299695	C	T	T	T	T	T	Stay_At	S
p30	A	84	241	835	0.0161703	0.00471447	2.60896	T	C	T	S	S	S	Stay_At	S
p30	A	218	286	94	0.0181626	0.0153222	2.58153	G	A	A	R	K	K	To	NS
p30	A	246	295	464	0.0206639	0.0164197	0.035057	C	T	C	D	D	D	Stay_At	S
p30	A	273	304	747	0.0790357	0.447698	0.036377	C	T	C	L	L	L	Stay_At	S
p30	A	279	306	460	0.374797	0.619853	0.0144475	T	C	T	A	A	A	Stay_At	S
p30	A	297	312	94	0.00934368	0.00736835	0.011845	T	A	G	D	E	E	To	NS
p30	A	378	339	737	0.0758312	0.0263777	0.787672	A	C	A	Q	H	P	Stay_Away	NS
p31	D	15	218	450	0.00554749	0.496805	0.00354098	G	A	G	V	V	V	Stay_At	S
p31	D	39	226	131	0.029331	0.896006	0.0129509	C	T	C	G	G	G	Stay_At	S
p31	D	99	246	446	0.161639	0.0306464	3.13369	A	G	A	Q	Q	Q	Stay_At	S
p31	D	117	252	181	0.0207426	0.0178576	0.0330251	C	T	C	N	N	S	Stay_Away	S
p31	D	249	296	388	0.0066153	0.00371763	0.353963	T	C	T	Y	Y	Y	Stay_At	S
p32	A	88	243	101	0.0537556	0.0384812	0.0892965	G	A	C	A	T	P	Stay_Away	NS
p32	A	366	335	111	0.0419632	0.030371	0.0753442	A	G	A	R	R	R	Stay_At	S
p33	D	218	286	105	0.00908628	0.00733746	0.0122911	G	A	G	R	K	R	Away	NS
p34	A	28	223	294	0.101866	0.0756849	0.15392	A	T	A	I	F	I	Away	NS
p34	A	51	230	275	0.080086	0.0664544	0.181239	A	C	A	E	D	E	Away	NS
p34	A	81	240	355	0.0532653	0.462938	0.0443017	T	C	T	T	T	T	Stay_At	S
p34	A	124	255	115	0.0684803	0.0548652	0.0807519	C	G	C	P	A	P	Away	NS
p34	A	266	302	274	1.42331	0.0651681	89.5063	G	A	A	R	K	K	To	NS

## Sheet: gp41
Individual	Subtype	Locus	HXB2 residue	Time	Inferred selection	Selection (min)	Selection (max)	Nucleotide (from)	Nucleotide (to)	Nucleotide (population consensus)	Amino Acid (from)	Amino Acid (to)	Amino Acid (population consensus)	Direction of Change	S or NS
p1	D	33	583	512	0.0427246	0.0373423	1.14314	A	G	G	V	V	V	Stay_At	S
p1	D	150	620	88	0.00972189	0.00771442	0.0126973	A	G	G	E	E	E	Stay_At	S
p1	D	255	655	220	0.0299408	0.0177744	0.178138	G	A	G	K	K	K	Stay_At	S
p1	D	310	674	283	0.0188849	0.0152329	0.0241336	A	G	A	K	D	S	Stay_Away	NS
p1	D	312	674	258	0.30423	0.0243076	1.30935	A	C	C	K	N	S	Stay_Away	NS
p2	D	188	633	366	0.0103878	0.00829332	0.0137532	A	G	G	K	R	R	To	NS
p2	D	225	645	21	0.0279102	0.0254485	0.0333809	G	A	A	L	L	L	Stay_At	S
p2	D	262	658	463	0.00707012	0.00620958	0.0097712	C	A	C	Q	K	Q	Away	NS
p3	D	33	583	201	0.00644058	0.00545976	0.0113793	G	A	G	V	V	V	Stay_At	S
p3	D	104	607	772	0.0189577	0.00738442	3.3176	A	C	A	N	T	N	Away	NS
p4	D	200	637	263	0.0378971	0.0257395	0.415258	A	G	A	N	S	N	Away	NS
p4	D	209	640	297	0.0505418	0.0324827	0.596935	G	A	G	S	N	G	Stay_Away	NS
p5	A	211	641	123	0.00783161	0.00702942	0.00898243	A	G	A	T	A	I	Stay_Away	NS
p6	A	17	578	121	0.042783	0.0373469	0.0501057	C	T	C	A	V	A	Away	NS
p7	D	148	620	102	7.62306	0.0320703	5.07612e+305	A	G	G	N	D	E	Stay_Away	NS
p7	D	151	621	783	0.0248364	0.0172676	1.41472	G	T	G	V	F	E	Stay_Away	NS
p7	D	160	624	783	0.0392807	0.0286605	0.622496	A	G	G	K	E	D	Stay_Away	NS
p7	D	208	640	500	0.029953	0.0218672	0.0536481	A	G	G	S	G	G	To	NS
p7	D	209	640	1010	5.61249	0.0418757	4.56558e+305	G	A	G	G	E	G	Away	NS
p7	D	252	654	719	0.0801814	0.0612538	0.349771	T	G	A	D	E	E	To	NS
p7	D	279	663	252	0.0114678	0.00609445	0.0294974	A	G	G	L	L	L	Stay_At	S
p8	D	90	602	117	0.704256	1000	0.109983	C	T	C	N	K	H	Stay_Away	NS
p9	D	149	620	399	0.19084	0.0612931	64.9581	G	A	A	G	E	E	To	NS
p9	D	164	625	100	0.158692	0.879609	0.138374	A	G	A	N	S	N	Away	NS
p9	D	253	655	100	0.185133	0.154769	0.327087	G	A	A	E	K	K	To	NS
p9	D	295	669	229	0.133367	0.0539568	8.01897	T	C	T	L	L	L	Stay_At	S
p10	A	22	580	438	0.134537	0.0929475	0.884066	G	A	G	V	I	V	Away	NS
p10	A	148	620	87	0.0263199	0.0231771	0.030736	A	G	A	K	E	N	Stay_Away	NS
p10	A	150	620	749	0.0308957	0.0270258	0.0332424	G	T	T	E	D	N	Stay_Away	NS
p10	A	232	648	509	0.441446	0.326769	0.573468	A	G	G	K	E	E	To	NS
p10	A	253	655	429	0.160361	0.128293	0.559431	A	C	A	K	Q	K	Away	NS
p11	A	147	619	182	0.0429425	0.0344731	0.0620013	T	G	G	H	Q	Q	To	NS
p11	A	148	620	182	0.0463826	0.0382005	0.0630322	G	A	A	D	N	N	To	NS
p11	A	160	624	348	0.0434136	0.0588634	0.0365372	G	A	G	D	N	D	Away	NS
p11	A	197	636	770	0.0323825	0.0230101	1.42745	A	G	G	N	S	S	To	NS
p11	A	221	644	348	1.11308	0.0534045	2.85793	G	A	A	S	N	N	To	NS
p11	A	310	674	361	0.0732316	0.295337	0.0596442	G	A	G	D	N	D	Away	NS
p11	A	316	676	292	0.0749602	0.0559893	0.41435	T	A	T	S	T	S	Away	NS
p12	D	1	573	294	0.175787	0.109111	1.22736	A	G	A	I	V	I	Away	NS
p12	D	39	585	145	0.112099	0.444903	0.0734418	A	T	C	R	S	S	To	NS
p12	D	161	624	281	0.175041	0.108295	1.20714	A	G	A	D	G	D	Away	NS
p12	D	222	644	632	0.0216759	0.00633507	1.94218	T	G	C	S	R	S	Away	NS
p13	D	39	585	172	0.126165	0.116712	0.677999	C	A	C	S	R	S	Away	NS
p13	D	68	595	172	0.125803	0.108548	0.292235	T	G	T	I	S	I	Away	NS
p13	D	161	624	254	0.148992	0.0570407	0.765375	G	A	A	G	E	D	Stay_Away	NS
p13	D	232	648	143	0.10303	0.0866303	0.152884	G	A	G	E	K	E	Away	NS
p14	D	99	605	724	0.0208539	0.0031197	20.5881	C	T	C	T	T	T	Stay_At	S
p14	D	104	607	243	1	1000	0.516949	G	A	A	S	N	N	To	NS
p14	D	150	620	227	0.0160073	0.0127732	0.0233937	G	T	G	E	D	E	Away	NS
p14	D	208	640	713	0.0385144	0.0246646	0.0582008	A	G	G	S	G	G	To	NS
p14	D	222	644	220	1.35142	1.02626	1.62777	C	T	C	S	S	S	Stay_At	S
p14	D	283	665	227	0.0107176	0.00806053	0.0139198	A	C	A	K	Q	K	Away	NS
p14	D	309	673	246	1	1000	0.537551	T	C	T	F	F	F	Stay_At	S
p15	A	149	620	335	0.0405575	0.0283686	0.0547816	G	A	A	S	N	N	To	NS
p15	A	201	637	494	0.0161578	0.01319	0.573115	T	A	T	N	K	N	Away	NS
p15	A	240	650	552	0.0113099	0.00973808	0.0146463	G	A	G	Q	Q	Q	Stay_At	S
p16	A	161	624	247	0.103308	0.0665859	0.142261	G	A	A	G	E	D	Stay_Away	NS
p16	A	320	677	256	0.0843687	0.0551629	0.111137	A	C	A	K	T	N	Stay_Away	NS
p16	A	321	677	275	0.115892	0.079589	0.146811	A	C	C	K	N	N	To	NS
p17	D	96	604	115	0.102578	0.0316644	1.89855	C	T	C	C	C	C	Stay_At	S
p17	D	210	640	456	0.418728	0.309081	1.11733	G	A	T	G	G	G	Stay_At	S
p17	D	211	641	455	0.399615	0.293088	0.660336	T	A	T	L	I	L	Away	NS
p17	D	221	644	294	0.0184285	0.0141885	0.0248541	C	A	G	T	N	S	Stay_Away	NS
p17	D	225	645	332	0.486425	0.343286	7.53129	A	G	A	L	L	L	Stay_At	S
p17	D	319	677	415	0.011711	0.0104881	0.0157383	A	G	A	K	E	K	Away	NS
p18	A	161	624	76	0.0112663	0.0102743	0.0124685	G	A	A	G	D	D	To	NS
p18	A	310	674	448	0.0385868	0.677051	0.0283167	G	A	G	D	N	D	Away	NS
p19	D	276	662	208	0.0227118	0.013877	1.50718	A	G	A	Q	Q	Q	Stay_At	S
p20	D	65	594	100	0.0429703	0.0285793	0.0610368	G	C	G	G	A	G	Away	NS
p20	D	164	625	143	0.757739	1000	0.0131929	A	G	A	N	S	N	Away	NS
p20	D	204	638	320	0.943968	1000	0.175528	C	T	C	Y	Y	Y	Stay_At	S
p20	D	232	648	257	0.177525	0.0789155	0.282568	G	A	G	E	K	E	Away	NS
p20	D	273	661	327	23.1282	0.280554	7.09905e+306	G	A	G	L	L	L	Stay_At	S
p20	D	294	668	99	0.359592	0.236255	2.14505	T	C	T	S	S	S	Stay_At	S
p20	D	312	674	170	0.341565	0.876835	0.256913	T	C	C	D	D	S	Stay_Away	S
p21	D	105	607	181	0.0933977	0.0749373	0.126813	T	G	T	T	T	N	Stay_Away	S
p21	D	140	617	275	0.183693	0.165784	0.439516	A	T	A	K	I	K	Away	NS
p21	D	149	620	173	0.025366	0.022636	0.0287576	A	G	A	E	G	E	Away	NS
p21	D	152	621	243	0.0769058	0.0487379	0.123545	A	T	A	E	V	E	Away	NS
p21	D	184	632	258	0.186919	0.163817	0.254546	G	C	G	E	Q	E	Away	NS
p21	D	222	644	734	0.0472774	0.78786	0.0037257	C	T	C	S	S	S	Stay_At	S
p21	D	232	648	212	0.0239733	0.595511	0.0185874	G	A	G	E	K	E	Away	NS
p21	D	242	651	124	0.0584203	0.0539166	0.0656048	C	T	C	T	I	T	Away	NS
p21	D	253	655	0	0.0563435	0.202372	0.0513569	A	C	A	K	Q	K	Away	NS
p22	D	270	660	120	0.0173999	0.0146241	0.0205416	A	G	A	L	L	L	Stay_At	S
p23	D	38	585	20	0.00808282	0.00492365	0.0123818	A	G	G	K	R	S	Stay_Away	NS
p23	D	78	598	86	0.0296473	0.0198514	0.0390279	T	C	C	C	C	C	Stay_At	S
p23	D	226	646	132	0.49567	0.583981	0.415891	C	A	A	L	I	I	To	NS
p23	D	235	649	115	0.569596	0.451126	0.788365	T	G	T	S	A	S	Away	NS
p23	D	273	661	171	0.169245	0.0799979	0.86683	G	A	G	L	L	L	Stay_At	S
p23	D	311	674	201	1.99744	0.391216	6.73604	G	A	G	S	N	S	Away	NS
p24	D	201	637	219	0.106285	0.047786	6.831	T	G	T	N	K	N	Away	NS
p24	D	260	657	176	0.152147	0.0952196	0.796198	A	G	A	E	G	E	Away	NS
p24	D	278	663	114	0.046488	0.0368057	0.0575647	T	G	T	L	W	L	Away	NS
p24	D	321	677	126	0.0536745	0.0420093	0.0720515	A	G	A	K	K	K	Stay_At	S
p25	A	267	659	204	0.0280176	0.0176876	2748.08	C	A	C	D	E	D	Away	NS
p26	D	38	585	145	0.0685195	0.0518124	0.0843936	A	G	G	N	S	S	To	NS
p26	D	103	607	207	0.0367058	0.0292501	67.8059	G	A	A	A	T	N	Stay_Away	NS
p27	C	54	590	120	0.938939	1000	0.221213	A	G	A	Q	Q	Q	Stay_At	S
p27	C	66	594	133	0.598636	1000	0.0254498	G	A	G	G	G	G	Stay_At	S
p27	C	297	669	217	0.11704	0.0980392	0.141097	G	A	G	L	L	L	Stay_At	S
p27	C	311	674	129	0.0536867	0.0462886	0.0572932	G	A	A	S	N	D	Stay_Away	NS
p27	C	316	676	292	0.134159	0.11743	0.179602	A	T	A	T	S	T	Away	NS
p27	C	319	677	550	0.102348	0.0635179	0.354765	C	A	A	H	N	N	To	NS
p28	D	319	677	163	0.0319671	0.024862	0.0386053	A	C	A	K	Q	K	Away	NS
p29	D	27	581	439	0.0179852	0.0106414	0.0249393	G	A	G	L	L	L	Stay_At	S
p29	D	118	612	72	0.00471743	0.00312427	0.00698473	T	G	T	S	A	S	Away	NS
p29	D	145	619	532	0.037415	0.0204626	2.41573	C	G	C	L	V	L	Away	NS
p29	D	226	646	113	0.325127	0.0374422	3.62132	A	C	A	I	L	I	Away	NS
p29	D	229	647	537	0.997475	1000	0.0334828	G	A	G	E	K	E	Away	NS
p29	D	318	676	440	0.0242093	0.0158729	0.0377301	G	A	A	T	T	T	Stay_At	S
p30	A	211	641	780	1.18505	0.0538244	13.3578	A	G	A	I	V	I	Away	NS
p30	A	212	641	410	0.0661336	0.00678262	9.19982	C	T	T	T	I	I	To	NS
p30	A	220	644	94	0.0146311	0.0121475	0.0180644	A	G	A	S	G	N	Stay_Away	NS
p30	A	221	644	154	0.0173314	0.0125039	0.0238709	G	A	A	S	N	N	To	NS
p30	A	253	655	582	0.0440963	0.0267834	0.085505	A	C	A	K	Q	K	Away	NS
p31	A	47	588	87	0.0821294	0.0686669	0.102692	G	A	A	R	K	K	To	NS
p31	A	97	605	368	0.0635122	0.0527572	0.131589	A	C	A	T	P	T	Away	NS
p31	A	319	677	162	0.0389352	0.0311975	0.0627472	A	C	A	N	H	N	Away	NS
p32	A	150	620	148	0.0209662	0.0181914	0.0253221	G	T	T	E	D	N	Stay_Away	NS
p32	A	220	644	460	0.038437	0.0289656	18.728	A	G	A	N	D	N	Away	NS
p33	D	150	620	707	0.051434	0.0356261	1.64505	G	T	G	E	D	E	Away	NS
p33	D	161	624	105	0.0098927	0.00810824	0.0174785	G	A	A	G	D	D	To	NS
p33	D	165	625	705	0.0339289	0.0229908	1.70499	C	T	C	N	N	N	Stay_At	S
p33	D	211	641	720	0.027475	0.0156317	1.55386	T	C	T	L	L	L	Stay_At	S
p33	D	225	645	158	0.544511	1000	0.0849385	A	C	A	L	F	L	Away	NS
p33	D	234	648	105	0.168522	0.0825579	0.694914	A	C	A	E	D	E	Away	NS
p33	D	274	662	174	0.00601188	0.00450931	0.0295863	C	A	C	Q	K	Q	Away	NS
p33	D	321	677	105	0.00618141	0.00351674	0.00817344	A	C	A	K	N	K	Away	NS
p34	D	140	617	348	4.31599	0.34489	292.912	A	G	A	K	R	K	Away	NS
p34	D	160	624	262	0.138719	0.0822537	0.186162	G	A	G	G	S	D	Stay_Away	NS
p34	D	161	624	100	0.0557592	0.0496683	0.0661129	G	A	A	G	D	D	To	NS
p34	D	162	624	319	0.186276	0.0612257	0.288627	T	G	T	S	R	D	Stay_Away	NS
p34	D	278	663	278	0.450916	0.298433	5205.43	G	T	T	W	L	L	To	NS
