# Supplementary material for: A de novo approach to inferring within-host fitness effects during untreated HIV-1 infection
Source: PLoS Pathog. 2020 Jun 3;16(6):e1008171. doi: 10.1371/journal.ppat.1008171 (PMC7295245; doi:10.1371/journal.ppat.1008171)
Supplement: S2 Table — (XLSX) [file ppat.1008171.s012.xlsx]

## Sheet: p24
HXB2 residue	Sensitivity	Times under selection	Within-host diversity	Between-host diversity
214		0	0.0256891	0.244141
215	CTL	5	0.0517426	0.584614
216		0	0.00697193	0.107033
217		0	0.0101238	0.108292
218	CTL	0	0.0407152	0.421867
219	CTL	2	0.0231107	0.50514
220	CTL	0	0.0020579	0.0378306
221	CTL	0	0.00890288	0.108884
222		0	0.00441045	0.0797868
223	CTL	8	0.0683346	0.605868
224	CTL	0	0.00473818	0.238693
225		0	0.012321	0.0881804
226		0	0.0097902	0.245221
227		0	0.00921559	0.184285
228	CTL	2	0.00912536	0.495721
229		0	0.0148249	0.10901
230		0	0.0279827	0.252505
231		0	0.0146003	0.0867892
232		0	0.006002	0.116532
233		0	0.00451597	0.042246
234		0	0.012845	0.0844167
235		0	0.0204485	0.336195
236		0	0.00340006	0.00551199
237		0	0.00817608	0.0431961
238	CTL	0	0.00410276	0.0595653
239		0	0.0306851	0.162221
240		0	0.0209	0.0918591
241	CTL	0	0.00359993	0.138818
242	CTL	3	0.0315372	0.401368
243	CTL	0	0.00630101	0.275041
244	CTL	0	0.00606972	0.111452
245	CTL	0	0.0311659	0.139099
246		0	0.00731014	0.179274
247	CTL	0	0.00416441	0.185282
248	CTL	0	0.0197452	0.600801
249	CTL	0	0.00115542	0.00276496
250	CTL	0	0.0165128	0.0683254
251		0	0.0104726	0.0843897
252	CTL	3	0.0450468	0.687338
253	CTL	0	0.0148901	0.27366
254	CTL	0	0.00905016	0.0385294
255	CTL	0	0.00898896	0.207681
256	CTL	0	0.0325437	0.343928
257		0	0.00885874	0.0574526
258		0	0.00299274	0.231631
259	CTL	0	0.00393792	0.116262
260	CTL	0	0.0191245	0.39155
261	CTL	0	0.00509707	0.219409
262	CTL	0	0.012852	0.0423305
263	CTL	0	0.00110867	0.159973
264	CTL	0	0.00529584	0.172146
265		0	0.00165723	0.00657357
266	CTL	0	0.00240426	0.0586605
267	CTL	0	0.0280216	0.186967
268	CTL	0	0.0391257	0.380492
269		0	0.0146167	0.239122
270		0	0.0132425	0.215896
271		0	0.015159	0.0883665
272		0	0.00158264	0.0400941
273		0	0.00101771	0.0323156
274		0	0.00521471	0.107508
275		0	0.00978639	0.0806807
276		0	0.00299221	0.000923361
277		0	0.0109525	0.0896012
278	CTL	0	0.00368471	0.112537
279		0	0.00548564	0.0302929
280	CTL	0	0.008663	0.139766
281	CTL	0	0.0185377	0.0651072
282		0	0.00477454	0.0800887
283	CTL	0	0.00895978	0.115532
284		0	0.0121	0.209343
285		0	0.00153347	0.0593349
286		2	0.059469	0.365788
287		0	0.0130432	0.0448729
288		0	0.0237142	0.207698
289		0	0.00146695	0.0185519
290		0	0.0317177	0.26512
291		0	0.0105993	0.0996751
292		0	0.0249386	0.259595
293		0	0.0212811	0.107699
294		0	0.00800035	0.179346
295		0	0.0259263	0.305489
296		0	0.0040204	0.0230985
297		0	0.00325643	0.0475617
298		0	0.0194909	0.24278
299	CTL	0	0.00372265	0.148234
300	CTL	0	0.00725359	0.0501761
301	CTL	0	0.00412366	0.0505335
302	CTL	2	0.0113625	0.13985
303	CTL	0	0.00667411	0.455921
304		0	0.00555314	0.172327
305	CTL	0	0.0151522	0.185338
306		0	0.0312388	0.321315
307		0	0.0131552	0.291417
308		0	0.00509974	0.0773788
309	CTL	0	0.00938591	0.217218
310	CTL	2	0.036055	0.347997
311		0	0.0122535	0.144877
312	CTL	5	0.0486726	0.531893
313		0	0.00982032	0.124459
314		0	0.00903473	0.0941828
315		0	0.0141275	0.359515
316		0	0.00228003	0.00276624
317		0	0.00430729	0
318		0	0.0367509	0.128014
319	CTL	0	0.0191814	0.31954
320		0	0.0103773	0.267113
321		0	0.0136808	0.253106
322	CTL	0	0.0122113	0.203955
323		0	0.00895294	0.233693
324		0	0.00247637	0.0382817
325		0	0.0030846	0.0418715
326	CTL	0	0.0374516	0.358799
327		0	0.0121787	0.174898
328		0	0.00500883	0.0374954
329		0	0.0059495	0.151138
330		0	0.00895844	0.10455
331	CTL	0	0.0236337	0.268321
332	CTL	0	0.0253848	0.369201
333		0	0.0237209	0.252773
334		0	0.0124265	0.194995
335	CTL	0	0.0189223	0.284659
336		0	0.0080156	0.219188
337	CTL	0	0.0274548	0.247363
338		0	0.0128626	0.215689
339	CTL	0	0.0296519	0.448533
340	CTL	0	0.0179526	0.36004
341		0	0.00810321	0.111143
342	CTL	0	0.0188078	0.476013

## Sheet: gp41
HXB2 residue	Sensitivity	Times under selection	Within-host diversity	Between-host diversity
573	NAb	0	0.0276024	0.0857328
574		0	0.00708316	0.158412
575		0	0.00366857	0.0410959
576		0	0.0125081	0.214592
577		0	0.000934264	0.102939
578	CTL	0	0.01359	0.231135
579		0	0.0163898	0.053779
580		0	0.0193032	0.326293
581		0	0.0238071	0.112421
582		0	0.00260215	0.0391969
583	CTL	0	0.010318	0.241949
584		0	0.00876653	0.0875511
585		0	0.0442592	0.289953
586	CTL	0	0.00133099	0.0297037
587	CTL	0	0.00462579	0.0606448
588	NAb_CTL	0	0.0332417	0.512366
589	NAb_CTL	0	0.00962928	0.0342221
590	CTL	0	0.0207665	0.0248119
591		0	0.00246193	0.0224431
592	CTL	0	0.00230504	0.0333105
593		0	0.00293521	0.0401889
594		0	0.00285306	0.154343
595		0	0.00557986	0.273206
596		0	0.0015112	0.0132718
597		0	0.0179659	0.128836
598		0	0.0126174	0.00846513
599		0	0.00701131	0.0601567
600		0	0.00749381	0.0628286
601		0	0.0342604	0.193921
602		0	0.00677343	0.157606
603		0	0.0116563	0.0478545
604		0	0.00345691	0.0277089
605		0	0.0135237	0.0729078
606		0	0.00492097	0.0495783
607	NAb_CTL	0	0.0322117	0.559484
608		0	0.0147151	0.11462
609		0	0.0203395	0.314834
610		0	0.00460995	0.0104965
611	NAb	0	0.0109258	0.205114
612	NAb_CTL	0	0.0275133	0.364199
613	NAb	0	0.0166579	0.316745
614	NAb	0	0.00508171	0
615	NAb	0	0.00318553	0.0730409
616	NAb	0	0.0129666	0.232733
617	NAb	0	0.0432873	0.283933
618		0	0.018771	0.48765
619	NAb	0	0.0332768	0.67086
620	NAb	11	0.124787	0.817293
621	NAb	0	0.0267908	0.661184
622	NAb	0	0.00511194	0.08781
623	NAb	0	0.00888424	0.00108225
624	NAb	9	0.104082	0.811321
625	NAb	0	0.0211037	0.185764
626	NAb	0	0.00492428	0.041786
627		0	0.00466506	0.127124
628		0	0.00140084	0.00262994
629		0	0.0194541	0.289355
630		0	0.024768	0.370145
631		0	0.00181843	0.00262904
632		0	0.00353609	0.210909
633		0	0.0431788	0.476726
634		0	0.00722359	0.130038
635		0	0.00317021	0.16509
636		0	0.0249411	0.534088
637	NAb	0	0.0253779	0.184949
638		0	0.0110367	0.257376
639	HGF24	0	0.00574553	0.03968
640	HGF24	0	0.0411106	0.773733
641	HGF24	4	0.0612763	0.576658
642	HGF24	0	0.00207702	0.0473006
643	HGF24	0	0.0121027	0.207724
644	HGF24	3	0.0877427	0.812194
645	HGF24	0	0.00931143	0.194514
646	HGF24	0	0.00570451	0.253088
647	NAb_HGF24	0	0.0122322	0.210927
648	HGF24	4	0.0375266	0.565139
649	HGF24	0	0.0121754	0.201846
650	HGF24	0	0.0131008	0.191895
651	NAb_HGF24	0	0.0697576	0.571974
652		0	0.00558905	0.0767615
653	NAb	0	0.0133307	0.102286
654		0	0.00950344	0.262088
655	NAb	4	0.0520946	0.520556
656	NAb	0	0.0047078	0.0067896
657	NAb	0	0.0156718	0.0952865
658	NAb	0	0.027858	0.489407
659		0	0.0396507	0.427842
660		0	0.0119988	0.287746
661	NAb	0	0.0287922	0.325993
662	NAb	0	0.0531175	0.389666
663	NAb	0	0.047011	0.200053
664	NAb	0	0.0284115	0.18691
665	NAb	0	0.0456733	0.535093
666	NAb	0	0.00422704	0.0100373
667	NAb	0	0.00716104	0.238106
668	NAb	0	0.0267356	0.419056
669	NAb	0	0.0585466	0.30071
670	NAb	0	0.00767294	0.0304165
671	NAb	0	0.0339881	0.390823
672	NAb	0	0.00189212	0.0204927
673	NAb	0	0.0144043	0.0681456
674	NAb	3	0.0848111	0.681794
675	NAb	0	0.00345873	0.148782
676	NAb	0	0.0113157	0.43413
677	NAb	4	0.103389	0.784303
678	NAb	0	0.00257631	0.138046
679	NAb	0	0.00205519	0.430982
680	NAb	0	0.00156426	0.350571
