# Supplementary material for: A de novo approach to inferring within-host fitness effects during untreated HIV-1 infection
Source: PLoS Pathog. 2020 Jun 3;16(6):e1008171. doi: 10.1371/journal.ppat.1008171 (PMC7295245; doi:10.1371/journal.ppat.1008171)
Supplement: S3 Table — (XLSX) [file ppat.1008171.s013.xlsx]

## Sheet: Sheet1
	Data				Inferences
							Confidence interval
	System	Locus	Time (gen)	Selection	Inf time	Inf selection	Selection low	Selection high
	1	2	705	0.171361	666	0.111373	0.0793331	0.412979
	1	3	227	0.118497	228	0.114804	0.071182	1.12498
	1	5	275	0.118818	260	0.0790579	0.0626124	0.526936
	1	6	204	0.042584
	1	8	124	0.0395422	192	0.02755	0.018989	0.0492387
	2	1	210	0.0117246
	2	2	450	0.0187088	160	0.0101709	0.00386621	0.0267248
	2	3	737	0.396274	640	0.44532	0.0492236	5.15851
	3	6	456	0.0230402	496	0.0215822	0.00947848	0.0314821
	3	7	333	0.0145753
	3	8	145	0.00578024
	3	9	463	0.396374	274	0.121042	0.0842754	1.31898
	3	10	749	0.41789	550	0.139632	0.102586	1.68628
	4	3	204	0.0292163	196	0.0265457	0.0208407	0.075583
	4	4	210	0.0456429
	4	5	3	0.0239209
	4	6	297	0.0974428
	4	8	463	0.161303	414	0.0179951	0.0130937	0.172907
	5	1	333	0.0810519	302	0.0839891	0.0529058	0.660932
	5	4	252	0.0205304
	5	5	438	0.450818
	5	6	262	0.0567775
	5	8	132	0.0185569	216	0.0179635	0.0115199	0.0283474
	6	2	257	0.0295013
	6	3			320	0.140497	0.015354	0.142854
	6	6	448	0.117734	324	0.0203076	0.00844854	708.769
	6	9	145	0.00704524	532	0.012188	0.00450536	6.20051
	6	10	213	0.0207494
	6	13	297	0.0662374
