# Supplementary material for: A de novo approach to inferring within-host fitness effects during untreated HIV-1 infection
Source: PLoS Pathog. 2020 Jun 3;16(6):e1008171. doi: 10.1371/journal.ppat.1008171 (PMC7295245; doi:10.1371/journal.ppat.1008171)
Supplement: S4 Table — We here simulated the evolution of populations of viruses, each comprised of genotypes containing 24 polymorphic alleles (numbered 1 to 24 for convenience; genotype positions are also provided). The columns showing the true model parameters describe, for each of the 20 simulated systems, which loci were modelled as being under selection (seven loci were chosen at random in each case, the remainder being neutral), the time at which selection for the variant at each locus began, and the magnitude of selection acting on this variant. The columns showing inferences show the loci at which selection was inferred to act, and for each of these loci the time at which selection was inferred to begin, and the magnitude of selection inferred to act upon the variant allele. Inferences were conducted using a partial set of data restricted to a description of changes in the system occurring between loci 441 and 759 in the genotype making it impossible to infer selection acting at loci outside of this window. (XLSX) [file ppat.1008171.s014.xlsx]

## Sheet: Sheet1
	True parameters (input to simulation)					Inferences
	Population	Locus	Genome position	Time (gen)	Selection	Inferred time	Inferred selection
	1	1	3	240	0.0205304
	1	7	414	282	0.035328
	1	10	444	1426	0.117734	1098	0.114002
	1	11	447	1448	0.684525
	1	12	450			384	0.102524
	1	13	480	510	0.0922822
	1	15	531			284	0.0207549
	1	18	726			140	0.0216882
	1	22	930	402	0.0431517
	1	24	960	216	0.0112464
	2	1	3	188	0.0106606
	2	7	414	242	0.0359736
	2	10	444	732	0.16542
	2	11	447			636	0.258269
	2	13	480			266	0.0635288
	2	15	531			76	0.0124674
	2	16	663			1138	-0.298286
	2	17	696	924	0.171361
	2	18	726	1440	0.684525
	2	19	759	262	0.073772	298	0.0370386
	2	24	960	402	0.141627
	3	6	351	556	0.073772
	3	8	441	492	0.0420727
	3	13	480	664	0.0810519	708	0.0362796
	3	15	531			524	0.0609396
	3	17	696	260	0.000701334
	3	18	726	420	0.0190855	348	0.0167379
	3	20	855	526	0.0431517
	3	23	936	454	0.0239029
	4	9	441	988	0.156358
	4	10	444			6	-0.329282
	4	11	447	446	0.109654
	4	12	450			316	0.034413
	4	13	480			498	0.110835
	4	16	663	234	0.0453391	300	-0.0803072
	4	17	696	400	0.0810519
	4	18	726			446	-0.0458373
	4	20	855	696	0.148731
	4	23	936	198	0.0411066
	4	25	963	344	0.0662374
	5	1	3	356	0.0270914
	5	3	81	188	0.00967494
	5	10	444	382	0.0443842	530	0.0696173
	5	11	447	344	0.0172503
	5	12	450			400	0.0426924
	5	14	492			394	0.058777
	5	15	531	830	0.285933
	5	18	726			416	-3.28468
	5	21	906	402	0.0980612
	5	22	930	144	0.00567204
	6	1	3	588	0.148731
	6	3	81	458	0.101935
	6	4	114	584	0.125891
	6	5	279	438	0.0615768
	6	12	450			618	0.0623934
	6	14	492	1540	0.336197
	6	15	531	188	0.0411066	270	0.0520166
	6	16	663	174	0.0164205	372	-0.0366886
	6	17	696			624	0.179569
	6	18	726			714	-1.43048
	7	2	66	364	0.385301
	7	4	114	228	0.0974428
	7	5	279	136	0.00567204
	7	9	441	200	0.0431517
	7	11	447	344	0.148731
	7	12	450			370	0.279995
	7	16	663	200	0.0182608	222	-0.0591194
	7	18	726			312	-0.1087
	7	20	855	526	0.385301
	8	1	3	224	0.00494801
	8	3	81	1264	0.0449102
	8	8	441	1448	0.073772
	8	10	444	400	0.0275278	594	0.0298786
	8	14	492	290	0.0106606
	8	17	696	352	0.0205304
	8	24	960	308	0.0145753
	9	5	279	858	0.41789
	9	11	447	242	0.035328	366	0.0527058
	9	12	450	234	0.0207494
	9	14	492	0	0.00505003	322	0.132936
	9	18	726			602	-0.130434
	9	19	759	556	0.0760516
	9	21	906	718	0.0922822
	9	24	960	424	0.0420727
	10	2	66	144	0.0145753
	10	6	351	264	0.0230402
	10	7	414	516	0.0381963
	10	9	441	950	0.0397566
	10	11	447	722	0.0395422
	10	13	480	260	0.0213668
	10	14	492			274	0.0225555
	10	15	531			404	0.0458442
	10	16	663	1448	0.0454398
	10	17	696			424	0.0261629
	10	18	726			424	0.0254018
	11	3	81	420	0.0615768
	11	4	114	84	0.0222737
	11	6	351	242	0.0411066
	11	7	414	526	0.0983133
	11	8	441			398	-0.903651
	11	14	492	200	0.0295013
	11	17	696	870	0.0983133
	11	20	855	262	0.0522952
	12	2	66	798	0.0662374
	12	4	114	286	0.0259795
	12	5	279	144	0.0171829
	12	14	492	440	0.0270914	380	0.0306443
	12	15	531	1276	0.066274
	12	19	759	776	0.0522836
	12	24	960	210	0.0190855
	13	5	279	510	0.118497
	13	6	351	206	0.066274
	13	8	441			236	-0.196373
	13	10	444	188	0.0523605
	13	12	450	710	0.126225	654	0.588265
	13	14	492	290	0.066274
	13	19	759	92	0.0145753
	13	20	855	830	0.336197
	14	4	114	40	0.00470634
	14	6	351	340	0.101935
	14	7	414	342	0.231454
	14	8	441	200	0.00578024	936	-0.00683117
	14	9	441	1540	0.855019
	14	10	444	264	0.0567775
	14	12	450			370	0.243734
	14	17	696	242	0.0187088
	15	8	441			510	-0.0789879
	15	9	441	492	0.0449102
	15	10	444	912	0.336197	778	0.209129
	15	12	450	512	0.0770407
	15	13	480	216	0.0275278
	15	16	663	192	0.0146816
	15	17	696	426	0.0295013
	15	20	855	886	0.0980612
	16	8	441				-0.104304
	16	9	441	936	0.0922822
	16	11	447	200	0.00641993
	16	13	480	454	0.0205304
	16	16	663	286	0.0103342
	16	18	726	926	0.0922822
	16	22	930	408	0.0178254
	16	23	936	1104	0.199959
	17	2	66	664	0.00967494
	17	7	414	438	0.00470634
	17	8	441			494	-0.0271815
	17	12	450	1476	0.148731	1514	0.123304
	17	15	531	886	0.0789308
	17	19	759	664	0.0171829
	17	21	906	588	0.00567204
	17	24	960	732	0.0292036
	18	1	3	244	0.042046
	18	9	441	830	0.161938
	18	10	444	362	0.073772	98	0.0785711
	18	11	447	228	0.0359736
	18	12	450	1438	0.163415
	18	16	663	6	0.00904525
	18	17	696	330	0.0522952
	19	1	3	440	0.0154975
	19	3	81	454	0.0164205
	19	8	441			950	-0.0155348
	19	11	447	230	0.0112464
	19	12	450	830	0.0182608	1318	0.0113582
	19	14	492	226	0.0112033	482	0.0366077
	19	22	930	1494	0.0420727
	19	24	960	1474	0.0205304
	20	5	279	1074	0.171361
	20	8	441	382	0.0810519	904	0.354218
	20	9	441	526	0.118818
	20	10	444			584	0.028419
	20	11	447			614	-0.17124
	20	13	480	200	0.0171829
	20	14	492			418	0.0279159
	20	18	726	1100	0.349761
	20	20	855	440	0.08929
	20	23	936	240	0.0522836
